# Supplementary material for: Robust colonoscopy polyp segmentation using dynamic-Nu T-Loss with multi-scale and uncertainty-aware adaptation
Source: Front Med (Lausanne). 2026 Jan 12;12:1657123. doi: 10.3389/fmed.2025.1657123 (PMC12832355; doi:10.3389/fmed.2025.1657123)
Supplement: Supplementary file 1 [file Data_Sheet_1.zip]

Archive with 1 entries (1 files):
- exported_notebook.html
